# Supplementary material for: The Effect of Lidocaine Splash Block Followed by Suspensory Ligament Massage in Female Dogs Undergoing Ovariohysterectomy: A Prospective Study
Source: Animals (Basel). 2024 Dec 5;14(23):3522. doi: 10.3390/ani14233522 (PMC11640144; doi:10.3390/ani14233522)
Supplement: Supplementary file 1 [file animals-14-03522-s001.zip]

Archive with 1 entries (1 files):
- animals-3252633-supplementary.pdf
